# Supplementary material for: Phenylboronic Acid-Grafted Chitosan Nanocapsules for Effective Delivery and Controllable Release of Natural Antioxidants: Olive Oil and Hydroxytyrosol
Source: Pharmaceutics. 2022 Dec 27;15(1):81. doi: 10.3390/pharmaceutics15010081 (PMC9867062; doi:10.3390/pharmaceutics15010081)
Supplement: Supplementary file 1 [file pharmaceutics-15-00081-s001.zip]

Archive with 1 entries (1 files):
- pharmaceutics-2066836-supplementary.pdf
